# Supplementary material for: Promoting Fruit and Vegetable Intake in Parents: A Cluster Randomised Controlled Trial
Source: Int J Environ Res Public Health. 2021 May 13;18(10):5206. doi: 10.3390/ijerph18105206 (PMC8153553; doi:10.3390/ijerph18105206)
Supplement: Supplementary file 1 [file ijerph-18-05206-s001.zip]

Archive with 1 entries (1 files):
- Supplementary File_20210513.pdf
